# Supplementary material for: Human Osteochondral Explants as an Ex Vivo Model of Osteoarthritis for the Assessment of a Novel Class of Orthobiologics
Source: Pharmaceutics. 2022 Jun 10;14(6):1231. doi: 10.3390/pharmaceutics14061231 (PMC9229444; doi:10.3390/pharmaceutics14061231)
Supplement: Supplementary file 1 [file pharmaceutics-14-01231-s001.zip]

Archive with 2 entries (2 files):
- Supplementary S1-S5.xlsx
- Supplementary S6.pdf
